# Supplementary material for: Microvirga sesbaniae sp. nov. and Microvirga yunnanensis sp. nov., Pink-Pigmented Bacteria Isolated from Root Nodules of Sesbania cannabina (Retz.) Poir
Source: Microorganisms. 2024 Jul 30;12(8):1558. doi: 10.3390/microorganisms12081558 (PMC11356035; doi:10.3390/microorganisms12081558)
Supplement: Supplementary file 1 [file microorganisms-12-01558-s001.zip]

Archive with 1 entries (1 files):
- microorganisms-3088134-supplementary.xlsx
