# Supplementary material for: Microvirga sesbaniae sp. nov. and Microvirga yunnanensis sp. nov., Pink-Pigmented Bacteria Isolated from Root Nodules of Sesbania cannabina (Retz.) Poir
Source: Microorganisms. 2024 Jul 30;12(8):1558. doi: 10.3390/microorganisms12081558 (PMC11356035; doi:10.3390/microorganisms12081558)
Supplement: Supplementary file 1 [file microorganisms-12-01558-s001.zip › microorganisms-3088134-supplementary.xlsx]

## Sheet: Table S1
Table S1. Number of genes associated with the 25 general COG functional categories of Microvirga sesbaniae SWF67558T and Microvirga yunnanensis HBU65207T
code	Description	M. tunisiensis LmiM8 T	value	M.calopogonii CCBAU65841T	value	M. lotononidis WSM3557T	value	M.sesbaniaes SWF66558T	value	M.yunnanensisHBU65207T	value
J	Translation, ribosomal structure and biogenesis	206	0.025	198	0.0294	204	0.0313	178	0.0245	183	0.0229
A	RNA processing and modification	0	0	0	0	0	0	0	0	0	0
K	Transcription	564	0.0685	417	0.0619	436	0.067	301	0.0415	332	0.0415
L	Replication, recombination and repair	640	0.0777	422	0.0626	426	0.0654	260	0.0358	281	0.0351
B	Chromatin structure and dynamics	10	0.0012	12	0.0018	4	0.0006	8	0.0011	11	0.0014
D	Cell cycle control, cell division, chromosome partitioning	65	0.0079	47	0.007	48	0.0074	43	0.0059	40	0.005
Y	Nuclear structure	0	0	0	0	0	0	0	0	0	0
V	Defense mechanisms	74	0.009	59	0.0088	75	0.0115	39	0.0054	45	0.0056
T	Signal transduction mechanisms	336	0.0408	275	0.0408	278	0.0427	213	0.0293	260	0.0325
M	Cell wall/membrane/envelope biogenesis	235	0.0285	245	0.0364	235	0.0361	188	0.0259	196	0.0245
N	Cell motility	60	0.0073	74	0.011	34	0.0052	63	0.0087	80	0.01
Z	Cytoskeleton	1	0.0001	1	0.0001	1	0.0002	1	0.0001	1	0.0001
W	Extracellular structures	0	0	0	0	0	0	0	0	0	0
U	Intracellular trafficking, secretion, and vesicular transport	69	0.0084	45	0.0067	67	0.0103	30	0.0041	36	0.0045
O	Posttranslational modification, protein turnover, chaperones	217	0.0263	171	0.0254	160	0.0246	141	0.0194	161	0.0201
C	Energy production and conversion	311	0.0378	332	0.0493	303	0.0465	243	0.0335	257	0.0321
G	Carbohydrate transport and metabolism	328	0.0398	295	0.0438	302	0.0464	205	0.0282	212	0.0265
E	Amino acid transport and metabolism	627	0.0761	619	0.0918	448	0.0688	460	0.0634	498	0.0622
F	Nucleotide transport and metabolism	100	0.0121	101	0.015	105	0.0161	94	0.0129	97	0.0121
H	Coenzyme transport and metabolism	169	0.0205	151	0.0224	148	0.0227	117	0.0161	117	0.0146
I	Lipid transport and metabolism	228	0.0277	213	0.0316	201	0.0309	184	0.0253	195	0.0244
P	Inorganic ion transport and metabolism	330	0.0401	270	0.0401	313	0.0481	191	0.0263	204	0.0255
Q	Secondary metabolites biosynthesis, transport and catabolism	155	0.0188	160	0.0237	126	0.0193	85	0.0117	95	0.0119
R	General function prediction only	0	0	0	0	0	0	0	0	0	0
S	Function unknown	1400	0.1699	1131	0.1678	1143	0.1755	794	0.1094	873	0.1091

## Sheet: Table S2
Table S2. NRPS/PKS predicted for Microvirga sebaniae SWF67558T and M. yunnansensis HBU65207T
NRPS/PKS on proteome (best hit)
M. yunnansensis	Gene	Microvirga sebaniae	Gene
Streptomyces turgidiscabies Car8 （AY707081.1）	1	Pseudomonas syringae pv. tomato str. DC3000 ( NC004578.1)	1
Candidatus Entotheonella serta （MG844359.1）	1	Pseudomonas entomophila L48 (CT573326.1)	1
Cyanobium sp. LEGE 06113 （MH824152.1）	1	Streptomyces filamentosus NRRL 15998 (DS999644.1)	1
Hordeum vulgare subsp. Vulgare （KU721941.1）	1	Streptomyces sp. SANK 60404 ( LC072720.1)	1
Candidatus Entotheonella sp. （MK988560.1）	1	Aspergillus novofumigatus IBT 16806（MSZS01000014.1）	1
Myxococcus xanthus DK 1622 （CP000113.1）	1	Streptomyces sp. 2238-SVT4 AB524586.1	1
Pyxidicoccus fallax （MH048639.1）	1	Streptomyces griseoflavus AY233211.2	1
Streptomyces sp. （MN477201.1）	1	Amycolatopsis orientalis JF970188.1	1
Streptomyces fradiae （AF164961.1）	1	Streptomyces viridochromogenes HM756254.1	1
Streptomyces sp. 2238-SVT4 （AB524586.1）	1	Streptomyces bottropensis DO-45 KP410250.1	1
Streptomyces griseoflavus（ AY233211.2）	1	Candidatus Entotheonella serta MG844359.1	1
Streptomyces sp. QL37（ PTJS01000001.1）	2	Cyanobium sp. LEGE 06113 MH824152.1	1
Saccharothrix sp. （MW386996.1）	1	Hordeum vulgare subsp. Vulgare KU721941.1	1
Streptomyces lusitanus （KC962511.1）	1	Candidatus Entotheonella sp. MK988560.1	1
Streptomyces sp. IB201691-2A2（SPQF01000031.1）	1	Myxococcus xanthus DK 1622 CP000113.1	1
Streptomyces sp. ID38640（MG459168.1）	1	Pyxidicoccus fallax MH048639.1	1
Streptomyces sp. CB02414（LIPF01000008.1）	1	Paracoccus denitrificans PD1222 CP000489.1	1
Streptomyces sp. MBT84 1（JAHTGP010000001.）	1	Photorhabdus laumondii subsp. laumondii TTO1 BX470251.1	1
Paracoccus denitrificans PD1222 （CP000489.1）	1	Aspergillus nidulans FGSC A4 CH236925.1	1
Serratia plymuthica （CP007439.1）	1	Paenibacillus elgii B69 HQ668144.1	1
Streptomyces albireticuli NRRL B-1670（NSJV01000558.1）	1	Burkholderia ambifaria AMMD CP000440.1	1
Aspergillus nidulans FGSC A4 （CH236925.1）	1
Pseudomonas syringae pv. tomato str. DC3000 （NC_004578.1）	1
Pseudomonas entomophila L48 （CT573326.1）	1
Streptomyces riseoaurantiacus J（ACERG010000004.1）	1

## Sheet: Table S3
Table S3. Pairwise Average Nucleotide Identity (ANI) among genome sequences and digital DNA-DNA Hybridization (dDDH) (%) of Microvirga sesbaniae SWF67558T and Microvirga yunnansensis HBU65207Twith the related type strains in genus Microvirga estimated from genome sequences
Strains	M. sesbaniae SWF67558T		M. sesbaniae HBU67655		M. yunnanensis HBU65207T		M. yunnanensis HBU657692
	ANI	dDDH	ANI	dDDH	ANI	dDDH	ANI	dDDH
M. tunisiensis LmiM8T	85.16	30.1	84.91	29.9	84.69	30.1	84.99	30.3
M. calopogonii CCBAU 65841T	85.94	32.3	85.83	32.2	86.04	32.2	86.13	32.3
M.lotononidis WSM3557	85.02	29.7	84.81	29.7	85.27	30.9	85.18	30.3
M. vignae BR3299 T	80.06	24	80.12	23.9	80.26	24.2	80.36	24.2
M. flocculans ATCC BAA-817T	82.96	26.8	82.88	26.8	83.05	27.3	83.31	27.4
M. lupini LMG 26460T	82.6	0.262	82.46	26.1	82.74	26.6	82.79	26.7
M. ossetica V5/3MT	83.37	27.8	83.3	27.8	83.53	28.6	83.75	28.7
M. subterranea DSM 14364T	80.1	23.9	80.32	23.9	80.46	24.5	80.72	24.6
M. makkahensis SV1470T	79.91	23.7	80.1	23.7	80.29	24.6	80.22	24.4
M. aerophila NBRC106136T	79.23	22.9	79.18	23.01	79.79	23.7	79.57	23.4
M. sesbaniae HBU67655	99.96	99.5	-	-	-	-
M. yunnanensis HBU65207T	93.89	53.7	93.8	53.5	-	-
M. yunnanensis HBU67692	92.12	46.8	92.22	46.7	97.92	80.8	-	-

## Sheet: Table S4
Table S4. Average Amino acid Identity (AAI %) of Microvirga sesbaniae SWF67558T and Microvirga yunnanensis HBU65207T strains with the related type strains in genus Microvirga estimated from genome sequences
Strains	M. sesbaniae 67558T	M. sesbaniae HBU67655	M. yunansensis 65207T	M. yunansensis HBU67692	M. lotononidis WSM3557	M. flocculans ATCC BAA-817	M. subterranea DSM14364	M. pakistanensis NCCP1258	M.makkahensis KCTC23863	M.arvi BT689	M.massiliensis JC119	M.guangxiensis CGMCC1.7666	M.aerilata 5420S-16	M.tunisiensis Lmie10	M.ossetica V53m	M.puerhi WGZ8	M.brassicacearum CDVBN77	M.aerophila DSM21344	M.calopogonii CCBAU65841	M.vignae BR3299	B. japonicum USDA6
M. sesbaniae 67558T
M. sesbaniae HBU67655	99.987
M. yunansensis 65207T	93.477	93.3187
M. yunansensis HBU67692	93.9609	94.1786	98.2152
M. lotononidisWSM3557	86.9963	86.9785	86.8328	87.0516
M. flocculans ATCC BAA-817	84.7958	84.7897	84.7414	84.9655	84.9817
M. subterranea DSM14364	79.0483	79.0885	79.0835	79.1724	79.2017	79.8106
M. pakistanensis NCCP1258	80.7068	80.7144	80.5409	80.6665	80.5871	82.0542	78.3779
M.makkahensis KCTC23863	80.2284	80.1641	80.446	80.3279	80.3541	81.5997	78.3499	87.7597
M.arvi BT689	84.9155	84.8269	84.649	84.725	84.6543	85.6111	79.1283	80.8241	80.2954
M.massiliensis JC119	70.7371	70.7971	70.3146	70.6831	70.4873	71.4468	70.7055	70.7449	70.7409	70.6824
M.guangxiensis CGMCC1.7666	81.1386	81.1756	80.7146	80.8747	81.1335	81.9983	78.7133	85.5262	85.3248	81.1434	70.4616
M.aerilata 5420S-16	84.2523	84.2858	83.5664	84.1682	84.0708	84.5738	79.4707	81.3555	81.0452	84.9778	70.5766	81.4475
M.tunisiensis Lmie10	87.357	87.3709	86.4598	86.9052	87.0375	84.9051	78.8657	80.9641	80.3237	85.3254	70.2184	80.9515	84.9021
M.ossetica V53m	84.8248	84.7514	84.7731	84.936	84.8697	84.726	78.6251	79.7848	79.3698	84.7614	70.6735	80.3021	83.3551	85.8086
M.puerhi WGZ8	77.2308	77.2227	77.3357	77.4346	77.721	77.9428	78.3494	77.0478	76.7035	77.3586	70.6548	77.0495	77.6676	77.2353	76.8743
M.brassicacearum CDVBN77	75.2225	75.1483	74.9655	75.1421	75.7736	76.5485	77.0996	75.3864	75.2901	75.4337	69.5285	75.431	76.0565	75.6176	75.3851	76.5016
M.aerophila DSM21344	78.5887	78.7441	78.7326	78.675	78.6786	79.6159	81.2183	78.2147	78.1343	78.7384	70.6177	78.2374	79.5794	79.0752	78.4783	77.8695	76.9902
M.calopogonii CCBAU65841	88.4035	88.4864	88.1317	88.4916	91.2113	85.0757	78.9442	81.0331	80.5418	84.6592	70.6475	81.271	84.1536	86.9445	84.82	77.491	75.4599	78.7729	88.4864
M.vignae BR3299	80.8915	80.9301	80.8894	80.6219	81.107	82.2289	78.4787	85.5716	84.962	80.9626	70.5662	85.7855	81.1735	81.3826	80.2328	77.2552	75.161	78.5643	80.9301	81.166
B. japonicum USDA6	60.3835	60.4306	60.4402	60.5699	60.5087	60.8698	60.6727	60.0011	60.1922	60.5443	60.0464	60.4066	60.5266	60.5051	60.4222	60.711	60.0886	60.3071	60.4306	60.653	60.669

## Sheet: Table S5
Table S5. Fatty acid composition of Microvirga sesbaniae SWF67558T , Microvirga yunnanensis HBU65207Tand related strains.
Fatty acid/strains	M. sesbaniae SWF67558T	M. yunnanensis HBU65207T	M. tunisiensis LmiM8 T	M.calopogonii CCBAU65841T
C12:0	0.49	1.42	0.46	0.32
C14:0	0.18	0.29	0.18	0.87
C15:0 iso	-	-	-	0.18
C15:0 iso 3OH	-	-	-	0.15
C15:0 anteiso	0.2	0.58	0.2	0.17
C16:0	3.96	3.95	3.97	6.35
C15:0 3OH	-	-	-	-
C19:0 10-Methy	-	-	-	-
C11:0 anteiso	0.24		0.24	-
C12:0 anteiso	0.27		0.2	-
C13:0 anteiso	0.17		0.19	-
C14:0 anteiso	0.17		0.19	-
C16:0 anteiso	0.11	0.59	0.11	-
C16:1 ω5c	-	-	-	0.19
C16:1 cis 9	-	-	-	-
C17:1 ω8c	0.17	-0.98	0.4	-
C17:1 ω6c	0.19	-	0.37	-
C17:0 cyclo	-	1.07	0.19	2.08
C17:0	0.39	1.39	0.46	0.15
C17:1 anteiso ω9c	-	0.69	-	0.22
C18:0	3.78	5.28	2.15	3.85
C18:1 iso H	-	-	0.21	-
C16:0 3OH	-	-	0.14	0.44
C18:0 iso	-	-	0.31	-
C18:1 ω5c	0.15	-	0.72	0.13
C18:1 ω7c	-	-	-	-
C18:1 ω7c11-methyl	1.97	0.83	-	-
C19:0 cyclo ω8c	1.86	6.8	4.8	9.76
C13:0 2OH	-	-	-	0.18
C18:0 3OH	0.88	1.24	-	-
C20:2 ω6,9c	0.1	0.18	-	-
C20:0 iso	-	-	0.13	-
C20:1 ω7c	0.09	-	-	-
Summed Feature 2	3.68	3.45	3.12	11.59
Summed Feature 3	2.24	1.32	4.39	6.4
Summed Feature 5	-	-	-	-
Summed Feature 8	78.71	63.54	76.87	56.97
